# Supplementary material for: Re-Creating Missing Population Baselines for Pacific Reef Sharks
Source: Conserv Biol. 2012 Jun;26(3):493–503. doi: 10.1111/j.1523-1739.2012.01835.x (PMC3494310; doi:10.1111/j.1523-1739.2012.01835.x)
Supplement: Supplementary file 2 [file cobi0026-0493-SD2.xls]

## Sheet: Sheet1
Appendix S9 – Detailed island description, observed shark density values, and expected model shark density (all species) in the absence of human impacts. Values in parenthesis represent standard errors.
Island information							Observed reef shark densities (sharks ha-1)						Modeled density of reef species (sharks ha-1)			Other observed species (sharks ha-1)
Region	Subregion	Island	Latitude	Longitude	Years surveyed	Tows	Gray reef	Whitetip	Galapagos	Blacktip	Nurse	All reef species	Lower 95%	Median	Upper 95%	Scalloped hammerhead	Great hammerhead	Tiger
Mariana I.	South	Aguijan	14.8523	145.555	2005, 2007, 2009	14	0	0.195 (0.08)	0	0.143 (0.113)	0	0.338 (0.131)	0.9225	1.38	1.939	0	0	0
		Guam	13.4628	144.787	2005, 2007, 2009	64	0.006 (0.006)	0.006 (0.006)	0	0.009 (0.009)	0	0.021 (0.015)	0.9664	1.451	2.044	0	0	0
		Rota	14.1604	145.21	2005, 2007, 2009	32	0	0.063 (0.039)	0	0.029 (0.02)	0	0.092 (0.043)	0.9583	1.442	2.033	0	0	0
		Saipan	15.1854	145.753	2005, 2007, 2009	52	0	0.009 (0.009)	0	0.029 (0.016)	0	0.037 (0.018)	1.072	1.56	2.14	0	0	0
		Santa Rosa	12.812	144.424	2005	3	0	0	0	0	0	0	0.9272	1.403	1.989	0	0	0
		Tinian	14.9916	145.632	2005, 2007, 2009	31	0	0.165 (0.059)	0	0.025 (0.018)	0.014 (0.014)	0.205 (0.076)	1.072	1.56	2.14	0	0	0
	North	Agrihan	18.7609	145.656	2005, 2007, 2009	22	1.681 (0.637)	0.311 (0.088)	0	0	0.127 (0.053)	2.119 (0.647)	0.9147	1.275	1.709	0	0	0
		Alamagan	17.6029	145.825	2005, 2007, 2009	18	0.903 (0.252)	1.348 (0.271)	0	0	0.097 (0.044)	2.348 (0.425)	1.037	1.464	1.968	0	0	0
		Asuncion	19.6941	145.401	2005, 2007, 2009	15	2.145 (0.884)	0.393 (0.147)	0	0	0.283 (0.088)	2.821 (0.956)	0.9458	1.31	1.747	0	0	0
		Farallon de Pajaros	20.5469	144.893	2005, 2007, 2009	11	0.32 (0.159)	0.706 (0.374)	0	0	0.479 (0.18)	1.505 (0.548)	0.994	1.365	1.805	0	0	0
		Guguan	17.308	145.837	2005, 2007, 2009	11	0.443 (0.176)	0.372 (0.143)	0	0.035 (0.035)	0.057 (0.057)	0.907 (0.29)	1.037	1.464	1.968	0	0	0
		Maug	20.0221	145.222	2005, 2007, 2009	28	1.23 (0.488)	0.908 (0.191)	0	0	0.069 (0.032)	2.207 (0.601)	0.9458	1.31	1.747	0	0	0
		Pagan	18.1103	145.757	2005, 2007, 2009	48	0.028 (0.02)	0.294 (0.073)	0	0.01 (0.01)	0.111 (0.033)	0.444 (0.082)	1.055	1.485	1.99	0	0	0
		Sarigan	16.7061	145.776	2005, 2007, 2009	16	1.27 (0.578)	0.272 (0.154)	0	0.074 (0.074)	0.186 (0.076)	1.803 (0.586)	1.029	1.455	1.958	0	0	0
	West	Arakane	15.6355	142.759	2005	3	0.198 (0.198)	1.085 (0.082)	0	0	0	1.283 (0.258)	0.9948	1.416	1.916	0	0	0
		Pathfinder	16.5034	143.147	2005	3	0.827 (0.19)	1.278 (0.531)	0	0	0	2.105 (0.383)	1.046	1.474	1.979	0	0	0
Main Hawaiian I.	MHI	Hawaii	19.5263	-155.416	2006, 2008	71	0	0.012 (0.012)	0	0	0	0.012 (0.012)	1.406	1.771	2.192	0.0226 (0.0174)	0	0
		Kauai	22.0912	-159.57	2005, 2006, 2008	54	0.015 (0.015)	0.045 (0.02)	0	0	0	0.061 (0.025)	1.339	1.712	2.141	0	0	0
		Kaula	21.654	-160.544	2006	3	0	0	0	0	0	0	1.339	1.712	2.141	0	0	0
		Lanai	20.8211	-156.918	2005, 2006, 2008	33	0 (0)	0.014 (0.014)	0	0	0	0.014 (0.014)	1.444	1.816	2.243	0	0	0
		Lehua	22.0206	-160.096	2005, 2006, 2008	12	0.354 (0.138)	0.384 (0.142)	0.099 (0.099)	0	0	0.837 (0.232)	1.083	1.413	1.806	0	0	0
		Maui	20.8151	-156.4	2005, 2006, 2008	65	0	0.008 (0.008)	0	0	0	0.008 (0.008)	1.444	1.816	2.243	0	0	0
		Molokai	21.1406	-157.091	2005, 2006, 2008	24	0	0	0	0	0	0	1.579	1.971	2.417	0.0195 (0.0195)	0	0
		Niihau	21.9191	-160.167	2005, 2006, 2008	34	0.069 (0.029)	0.104 (0.071)	0.133 (0.084)	0	0	0.306 (0.144)	1.083	1.413	1.806	0	0	0
		Oahu	21.4865	-158.003	2005, 2006, 2008	40	0	0.021 (0.021)	0	0	0	0.021 (0.021)	1.46	1.848	2.291	0	0	0
Northwest Hawaiian I.	South	French Frigate	23.791	-166.213	2004, 2006, 2008	33	0.695 (0.354)	0.458 (0.133)	0	0	0	1.153 (0.359)	1.146	1.522	1.962	0	0	0
		Gardner	24.9992	-168	2004	2	0	0.295 (0.295)	0.295 (0.295)	0	0	0.59 (0.59)	0.8351	1.171	1.582	0	0	0
		Necker	23.5757	-164.703	2006	3	0.419 (0.419)	1.22 (0.332)	0	0	0	1.638 (0.75)	1.152	1.523	1.958	0	0	0
	Middle	Laysan	25.7758	-171.732	2004, 2006, 2008	15	0	0	0	0	0	0	0.6606	0.9608	1.342	0	0	0
		Lisianski	26.0092	-173.95	2004, 2006, 2008	35	0	0.069 (0.034)	0	0	0	0.069 (0.034)	0.7327	1.058	1.469	0	0	0
		Maro	25.4141	-170.579	2004, 2006, 2008	35	0.14 (0.074)	0.05 (0.028)	0.426 (0.303)	0	0	0.616 (0.313)	0.903	1.275	1.738	0	0	0
	North	Kure	28.4234	-178.331	2004, 2006, 2008	23	0	0	0.083 (0.048)	0	0	0.083 (0.048)	0.4516	0.7668	1.227	0	0	0
		Midway	28.2269	-177.38	2004, 2006, 2008	26	0.018 (0.018)	0.016 (0.016)	0.738 (0.307)	0	0	0.772 (0.306)	0.496	0.819	1.277	0	0	0
		Pearl & Hermes	27.8563	-175.847	2004, 2006, 2008	47	0.008 (0.008)	0.481 (0.099)	0.312 (0.091)	0	0	0.802 (0.148)	0.5532	0.8869	1.349	0	0	0
Pacific Remote Island Areas	Jarvis I.	Jarvis	-0.37374	-159.997	2004, 2006, 2008, 2010	44	11.262 (1.751)	2.26 (0.278)	0	0.855 (0.178)	0	14.376 (1.904)	7.352	9.428	12.26	0.5150 (0.2839)	0.0211 (0.0148)	0
	Line I.	Kingman	6.39852	-162.379	2006, 2008, 2010	46	5.394 (1.068)	1.386 (0.207)	0	0.016 (0.016)	0	6.795 (1.176)	3.431	4.199	5.059	0.0668 (0.0335)	0	0
		Palmyra	5.54049	-162.104	2006, 2008, 2010	65	2.006 (0.439)	0.304 (0.061)	0	0.912 (0.125)	0	3.221 (0.459)	4.128	4.973	5.966	0.0984 (0.0467)	0	0.0048 (0.0048)
	Phoenix I.	Baker	0.19631	-176.479	2004, 2006, 2008, 2010	32	2.586 (0.515)	0.766 (0.428)	0	0.017 (0.017)	0	3.369 (0.815)	6.708	8.185	10.04	0.3351 (0.2804)	0	0
		Howland	0.80441	-176.621	2004, 2006, 2008, 2010	34	7.613 (1.51)	0.115 (0.051)	0	0.245 (0.091)	0	7.973 (1.516)	6.708	8.185	10.04	0.0290 (0.0202)	0	0
	Johnston Atoll	Johnston	16.7415	-169.516	2004, 2006, 2008, 2010	46	1.902 (0.61)	0	0.046 (0.035)	0	0	1.948 (0.609)	1.15	1.511	1.934	0	0	0
	Wake I.	Wake	19.3011	166.616	2005, 2007, 2009	50	1.681 (0.422)	0	0	0	0	1.681 (0.422)	0.8736	1.234	1.67	0	0	0
American Samoa	Tutuila I.	Tutuila	-14.2972	-170.695	2004, 2006, 2008, 2010	149	0.016 (0.008)	0.068 (0.016)	0.003 (0.003)	0.006 (0.004)	0.021 (0.011)	0.115 (0.02)	1.213	1.759	2.403	0	0	0
	Manu'a group	Ofu & Olosega	-14.1736	-169.649	2004, 2006, 2008, 2010	63	0.006 (0.006)	0.11 (0.028)	0	0.087 (0.024)	0.015 (0.011)	0.218 (0.036)	1.098	1.621	2.248	0	0	0
		Tau	-14.239	-169.469	2004, 2006, 2008, 2010	57	0.025 (0.015)	0.11 (0.027)	0	0.015 (0.011)	0	0.151 (0.032)	1.098	1.621	2.248	0	0	0
	Outer I.	Rose	-14.546	-168.156	2004, 2006, 2008, 2010	57	0.06 (0.02)	0.191 (0.049)	0	0.032 (0.016)	0	0.283 (0.06)	0.9993	1.492	2.09	0	0	0
		Swains	-11.0562	-171.082	2004, 2006, 2008, 2010	38	0.153 (0.079)	0.133 (0.047)	0	0.051 (0.042)	0.011 (0.011)	0.349 (0.099)	1.399	2.097	2.946	0	0	0
